# Supplementary material for: Preliminary investigation of the effect of ferulic acid on miRNAs and LncRNAs in Mongolian horse skeletal muscle satellite cells
Source: Front Genet. 2025 Jul 18;16:1630614. doi: 10.3389/fgene.2025.1630614 (PMC12314428; doi:10.3389/fgene.2025.1630614)
Supplement: Supplementary file 1 [file DataSheet1.zip]

Archive with 6 entries (5 files):
- Supplementary Materials/
- Supplementary Materials/Supplementary File  Data sourced from the author's unpublished research.xlsx
- Supplementary Materials/Supplementary Table S1 Primers of qRT-PCR.xlsx
- Supplementary Materials/Supplementary Table S2 Differential gene expression information.xlsx
- Supplementary Materials/Supplementary Table S3 Functional enrichment analysis of target genes.xlsx
- Supplementary Materials/Supplementary Table S4 GSEA Functional Enrichment Results.docx
