# Supplementary material for: Preliminary investigation of the effect of ferulic acid on miRNAs and LncRNAs in Mongolian horse skeletal muscle satellite cells
Source: Front Genet. 2025 Jul 18;16:1630614. doi: 10.3389/fgene.2025.1630614 (PMC12314428; doi:10.3389/fgene.2025.1630614)
Supplement: Supplementary file 1 [file DataSheet1.zip › Supplementary Materials/Supplementary File Data sourced from the author's unpublished research.xlsx]

## Sheet: Sheet1
The dynamic changes of ferulic acid.
day	0ng/ml	100ng/ml	200ng/ml	300ng/ml	400ng/ml	500ng/ml	600ng/ml
0	0	0	0	0	0	0	0
1	0.31975	0.344	0.36625	0.32025	0.3865	0.32775	0.3135
2	0.35825	0.3855	0.38775	0.43375	0.43075	0.5265	0.381
3	0.50425	0.668	0.51225	0.80175	0.87075	1.1185	0.62775
4	0.585	0.76375	0.85	0.87525	1.087	1.33725	0.7835
5	0.829	0.8125	0.6415	0.67275	0.798	1.209	1.11425
6	0.5815	0.713	0.71575	0.6785	0.86925	1.08425	0.8205
7	0.51975	0.58275	0.61725	0.735	0.56	0.4105	0.40125
