# Supplementary material for: Preliminary investigation of the effect of ferulic acid on miRNAs and LncRNAs in Mongolian horse skeletal muscle satellite cells
Source: Front Genet. 2025 Jul 18;16:1630614. doi: 10.3389/fgene.2025.1630614 (PMC12314428; doi:10.3389/fgene.2025.1630614)
Supplement: Supplementary file 1 [file DataSheet1.zip › Supplementary Materials/Supplementary Table S1 Primers of qRT-PCR.xlsx]

## Sheet: Sheet1
Primers of qRT-PCR
genes	Primer sequence	Product Length (bp)
GAPDH	F:CATCATCCCTGCTTCTACTGG	117
	R:TCCACGACTGACACGTTAGG
MSTRG.3635.1	F:ACCGTGCTTAATGGACCTTATTCAG	146
	R:AAGCCCAAATCCTTTCCAAGTCTG
MSTRG.14834.1	F:AGAGGGTTTCCAGGTGACATCC	101
	R:ACGCTGTTCGGTGGCTGAG
MSTRG.7406.1	F:ATCTATTCGGGTGCTGCICTCC	138
	R:TTGCCTCCATTAGTCCATCTTATTGC
MSTRG.14388.1	F:TGAAGCAGCCTCCGCCATC	128
	R:TGGTCAACAGTTACAGTGAAGATAGC
MSTRG.12443.1	F:TTTCTGCTTTATCTCCCCAAACTCC	80
	R:TCCCACATCCCACAACTAGAAGG
MSTRG.10870.1	F:TCTGTGAACTGCTACT1GCTTGAG	134
	R:AGATGACCTGGAACGGACACTC
eca-miR- 95	F:AAGCGACCTTCAACGGGTCTTTA	65
	R:ATCCAGTGCAGGGTCCGAGG
	RT:GTCGTATCCAGTGCAGGG TCCGAGGTATTCGCACTG GATACGACTGCTCA
eca-miR.8986b	F:AAGCTGAGTGGTGTGCTAGAGTC	65
	R:ATCCAGTGCAGGGTCCGAGG
	RT:GTCGTATCCAGTGCAGGG TCCGAGGTATTCGCACTG GATACGACTCTCCG
eca-miR6529	F:AGACTAGCCCTGTGCCTTTTACC	65
	R:ATCCAGTGCAGGGTCCGAGG
	RT:GTCGTATCCAGTGCAGGG TCCGAGGTATTCGCACTG GATACGACTTAAAG
eca-miR 9a	F:GAGCGCGTCTTTGGTTATCTAGC	65
	R:ATCCAGTGCAGGGTCCGAGG
	RT:GTCGTATCCAGTGCAGGG TCCGAGGTATTCGCACTG GATACGACTCATAC
eca-miR-18a	F:AGGCGCATTAAGGTGCATCTAGT	65
	R:ATCCAGTGCAGGGTCCGAGG
	RT:GTCGTATCCAGTGCAGGGTCCGAGGTATTCGCACTG GATACGACCTATCT
eca-miR 1298	F:ACGCCGTTCATTCGGCTGTC	65
	R:ATCCAGTGCAGGGTCCGAGG
	RT:GTCGTATCCAGTGCAGGG TCCGAGGTATTCGCACTG GATACGACTACATC

## Sheet: Sheet2
>MSTRG.7406.1
GCCTGCTTCCCAGGAAACGTTACCTCTGACCTTAGGGCTAATCAGAGACAGTAGGACGAACTCCTCGCGAGAGGTGAGTTTGAAGCAGCCTCCGCCATCTTGGAGATGGGAGACGGGCGATGGTTGTGGTCTTTCTGCTAATGCAAACAACAAAACGGGCACATTAGTCACCCCCGAGTGAGGCTATCTTCACTGTAACTGTTGACCAAAGCTACAGAAGAAGCGCGGGCGTCAAAGCCGAGCGCGGCGACACCGATAGCAGCTTCCCCCGCCTGCTGGGGAGCCAGAAGCGAAGTGACTGAGGACCGGAAGGATGGTGCAGTCCTGTTCCGCCTACGGCTGCAAGAACCGATACGATAAGGATAAGCCCGTTTCTTTCCACAAGTAAGTACCGTGCGC…
