# Supplementary material for: Preliminary investigation of the effect of ferulic acid on miRNAs and LncRNAs in Mongolian horse skeletal muscle satellite cells
Source: Front Genet. 2025 Jul 18;16:1630614. doi: 10.3389/fgene.2025.1630614 (PMC12314428; doi:10.3389/fgene.2025.1630614)
Supplement: Supplementary file 1 [file DataSheet1.zip › Supplementary Materials/Supplementary Table S2 Differential gene expression information.xlsx]

## Sheet: DERNAs
Information related to differentially expressed lncRNAs												Information related to differentially expressed miRNAs
biotype	Chr	Gene ID	Transcript ID	Strand	Start	End	log2FoldChange	FDR	Upstream and downstream 10kb target genes			biotype	Gene_ID	Chr	Strand	End	Strand	log2FoldChange	FDR	miRBase
lncRNA	NC_009144.3	MSTRG.1036	MSTRG.1036.1	-	156169708	156178742	-1.20641	2.5194e-06	KATNBL1			miRNA	eca-miR-671-5p	NC_009147.3	102950780	102950802	+	1.17786	2.78324592e-05	miRBase:MIMAT0012948
lncRNA	NC_009144.3	MSTRG.254	MSTRG.254.1	+	39447918	39532396	-1.04769	0.000147548571428571	LIPA,CH25H			miRNA	eca-miR-590-3p	NC_009156.3	12015332	12015352	+	1.30845	0.000759008	miRBase:MIMAT0013059
lncRNA	NC_009144.3	MSTRG.1224	MSTRG.1224.1	+	182402930	182440403	-1.08022	0.0472635959469027	DNAJB12			miRNA	eca-miR-9a	NC_009148.3	38435557	38435579	+	2.56322	0.00271692991304348	miRBase:MIMAT0012967
lncRNA	NC_009145.3	MSTRG.1644	MSTRG.1644.1	-	29938374	29993256	-1.06582	0.0225416641043478	LOC111772409,RHCE			miRNA	eca-miR-184	NC_009144.3	116238558	116238579	-	7.296	0.00697575307317073	miRBase:MIMAT0012894
lncRNA	NC_009145.3	MSTRG.2154	MSTRG.2154.1	.	116238997	116239723	-1.19326	0.0280276045714286	ELOVL6			miRNA	eca-miR-32	NC_009168.3	14763894	14763915	-	1.6303	0.00801353347826087	miRBase:MIMAT0013180
lncRNA	NC_009145.3	MSTRG.1329	MSTRG.1329.1	.	8191221	8192317	-1.17633	0.0333637311946309				miRNA	eca-miR-19a	NC_009160.3	61685366	61685388	+	1.16786	0.00840156	miRBase:MIMAT0013086
lncRNA	NC_009145.3	MSTRG.2068	MSTRG.2068.1	-	88664625	88707170	-1.2815	0.0428052387640449	LOC111772547			miRNA	eca-miR-590-5p	NC_009156.3	12015292	12015313	+	1.83754	0.00978497803636364	miRBase:MIMAT0013058
lncRNA	NC_009146.3	MSTRG.2621	MSTRG.2621.1	.	61962420	61963885	-1.1954	0.000144341538461538	SDAD1,LOC111772884			miRNA	eca-miR-18a	NC_009160.3	61685182	61685204	+	1.00033	0.0131255968235294	miRBase:MIMAT0013085
lncRNA	NC_009146.3	MSTRG.2582	MSTRG.2582.1	-	55187982	55195595	-1.20019	0.0004731	ABRAXAS1,HELQ			miRNA	eca-miR-96	NC_009147.3	84575710	84575732	-	2.0683	0.0288227	miRBase:MIMAT0012950
lncRNA	NC_009146.3	MSTRG.2696	MSTRG.2696.1	-	81986463	82013997	-1.08556	0.00930459	OCIAD2			miRNA	eca-miR-200c	NC_009149.3	35438711	35438733	+	1.60403	0.0378340896206897	miRBase:MIMAT0012974
lncRNA	NC_009146.3	MSTRG.2588	MSTRG.2588.2	+	56090393	56101247	-1.73929	0.0388209816585366	ENOPH1			miRNA	eca-miR-371-3p	NC_009153.3	23262864	23262886	+	2.37181	0.0409748	miRBase:MIMAT0013014
lncRNA	NC_009146.3	MSTRG.2589	MSTRG.2589.8	+	55570396	55633840	-2.4294	0.0230677448067227	LIN54,THAP9			miRNA	eca-miR-124	NC_009145.3	58293863	58293882	-	4.72522	0.0362269771327434	miRBase:MIMAT0012906
lncRNA	NC_009146.3	MSTRG.2629	MSTRG.2629.1	+	62190689	62271542	-1.68715	0.0379658899877301	USO1,CDKL2			miRNA	eca-miR-1298	NC_009175.3	94904640	94904661	+	4.09426	0.0283387073478261	miRBase:MIMAT0013196
lncRNA	NC_009146.3	MSTRG.2678	MSTRG.2678.1	.	80258064	80258696	-1.64827	0.0253927				miRNA	eca-miR-488	NC_009148.3	12186558	12186578	-	4.46886	0.0446885	miRBase:MIMAT0012965
lncRNA	NC_009146.3	MSTRG.2711	MSTRG.2711.1	-	89399345	89487016	-2.57777	0.0453318459428571	N4BP2			miRNA	eca-miR-545	NC_009175.3	58620606	58620627	-	4.6502	0.0288227	miRBase:MIMAT0013239
lncRNA	NC_009147.3	MSTRG.3178	MSTRG.3178.1	-	79604330	79619942	-2.09029	0.00733348	IQUB,ASB15,NDUFA5			miRNA	eca-miR-95	NC_009146.3	117518910	117518931	-	-1.48516	0.00617810594594595	miRBase:MIMAT0012931
lncRNA	NC_009147.3	MSTRG.2988	MSTRG.2988.2	+	34396684	34419471	-1.02113	0.0084180628125	GTPBP10,CLDN12			miRNA	eca-miR-6529	NC_009162.3	41398466	41398487	+	-1.36312	0.0121470631578947	miRBase:MIMAT0034760
lncRNA	NC_009147.3	MSTRG.3172	MSTRG.3172.1	-	77445086	77446423	-1.18946	0.0376504528695652	LOC111773229			miRNA	eca-miR-8986b	NC_009150.3	80261295	80261317	+	-1.19686	0.0311502035643564	miRBase:MIMAT0034532
lncRNA	NC_009147.3	MSTRG.3095	MSTRG.3095.3	+	57562147	57577685	-1.20402	0.0431907177362637	CBX3,HNRNPA2B1
lncRNA	NC_009148.3	MSTRG.4008	MSTRG.4008.1	.	74571700	74571937	-2.19168	0.00423226554545455	ODF2L,LOC111773604
lncRNA	NC_009148.3	MSTRG.3961	MSTRG.3961.1	+	67464734	67475576	-1.1361	0.00772025567213115	LOC102149128,LOC111773584
lncRNA	NC_009148.3	MSTRG.3449	MSTRG.3449.2	+	10460615	10471223	-1.05891	0.042303469862069	RABGAP1L,CACYBP,MRPS14
lncRNA	NC_009148.3	MSTRG.3889	MSTRG.3889.1	+	53736489	53759001	-1.13969	0.0446876035270936	CEPT1
lncRNA	NC_009148.3	MSTRG.3506	MSTRG.3506.1	-	20198914	20254166	-3.84314	0.0406235599768786	PRG4,ODR4
lncRNA	NC_009149.3	MSTRG.4100	MSTRG.4100.6	+	418215	433804	-1.75317	0.0474819863259912	UNC80,RPE,KANSL1L,LOC111773819,
lncRNA	NC_009149.3	MSTRG.4244	MSTRG.4244.1	+	24301738	24325288	-3.75201	0.0440334380895522	LOC111773794
lncRNA	NC_009149.3	MSTRG.4414	MSTRG.4414.1	-	51463151	51582084	-3.83615	0.0433067525837838	BCAT1
lncRNA	NC_009150.3	MSTRG.5112	MSTRG.5112.1	-	30126336	30387763	-1.03293	1.596e-06
lncRNA	NC_009150.3	MSTRG.5009	MSTRG.5009.1	-	13389702	13432934	-1.18949	0.0440334380895522	DYNC2H1
lncRNA	NC_009150.3	MSTRG.5266	MSTRG.5266.1	+	49719574	49734164	-4.38585	0.0162877532571429	LOC100147036,LOC111774458,LOC100147036
lncRNA	NC_009152.3	MSTRG.6316	MSTRG.6316.1	+	13008847	13079770	-1.04376	0.000360457142857143	LOC111774922
lncRNA	NC_009152.3	MSTRG.6416	MSTRG.6416.1	-	43069403	43099278	-1.04999	0.00422712
lncRNA	NC_009152.3	MSTRG.6396	MSTRG.6396.5	+	38524536	38592636	-3.55669	0.0326938414344828	NBN,CALB1
lncRNA	NC_009153.3	MSTRG.7065	MSTRG.7065.1	+	23678969	23684770	-4.33512	0.0440231033908629	TSEN34,LOC111775265
lncRNA	NC_009154.3	MSTRG.7632	MSTRG.7632.14	+	17346362	17416342	-1.09322	0.0439637	MYL4,CDC27
lncRNA	NC_009157.3	MSTRG.9886	MSTRG.9886.1	+	86088085	86103587	-1.02057	1.71e-09
lncRNA	NC_009157.3	MSTRG.9598	MSTRG.9598.1	-	28574470	28631881	-1.8824	0.0297690119136691	LOC102149397,FBXO38
lncRNA	NC_009157.3	MSTRG.9839	MSTRG.9839.1	+	73157722	73235422	-1.82919	0.0470156	ARSK,FAM81B
lncRNA	NC_009158.3	MSTRG.10315	MSTRG.10315.1	.	60440334	60440954	-1.05219	0.0188248917777778
lncRNA	NC_009158.3	MSTRG.9963	MSTRG.9963.1	-	1006460	1171797	-1.56704	0.0208506575135135	LOC111768016
lncRNA	NC_009158.3	MSTRG.9960	MSTRG.9960.4	+	299433	363198	-3.8561	0.0428052387640449	SOWAHC,SEPT10
lncRNA	NC_009159.3	MSTRG.10913	MSTRG.10913.1	-	60558814	60578199	-1.16506	0.00010621	NKIRAS1
lncRNA	NC_009159.3	MSTRG.10818	MSTRG.10818.1	-	43382952	43406986	-1.62875	0.0406235599768786	LOC100630888
lncRNA	NC_009159.3	MSTRG.10870	MSTRG.10870.1	-	50040575	50191873	-4.58979	0.0309854439440559
lncRNA	NC_009160.3	MSTRG.11106	MSTRG.11106.1	-	9850115	9858650	-1.47528	3.135e-06	HMGB1
lncRNA	NC_009160.3	MSTRG.11237	MSTRG.11237.2	+	61681793	61691632	-1.0551	0.00353913292307692	LOC111768661
lncRNA	NC_009160.3	MSTRG.11129	MSTRG.11129.1	-	14584851	14913359	-1.71702	0.0333637311946309	DCLK1
lncRNA	NC_009161.3	MSTRG.11602	MSTRG.11602.2	-	77244836	77268524	-2.80179	0.0466443336986301	KIAA2012,SUMO1
lncRNA	NC_009162.3	MSTRG.11720	MSTRG.11720.1	+	21826976	21841237	-1.06305	0.0003648	LOC102150894,LOC111769131,CCDC39
lncRNA	NC_009162.3	MSTRG.11679	MSTRG.11679.1	-	7410946	7432223	-1.48024	0.00733348	LOC106781059
lncRNA	NC_009162.3	MSTRG.11707	MSTRG.11707.1	-	18944068	19111523	-1.03731	0.00816187161904762
lncRNA	NC_009162.3	MSTRG.11768	MSTRG.11768.2	+	26508423	26543251	-1.49093	0.00887251791044776	LOC100067916
lncRNA	NC_009162.3	MSTRG.11708	MSTRG.11708.1	.	20518361	20518578	-1.18957	0.0127668437142857
lncRNA	NC_009162.3	MSTRG.11678	MSTRG.11678.1	.	7199904	7206241	-1.15333	0.0225416641043478
lncRNA	NC_009162.3	MSTRG.11684	MSTRG.11684.1	-	11978872	12042219	-4.19221	0.0245617933770492	MECOM
lncRNA	NC_009163.3	MSTRG.12443	MSTRG.12443.1	.	57892426	57892649	-1.60284	0.0439637	LOC106782289
lncRNA	NC_009164.3	MSTRG.12670	MSTRG.12670.1	-	28449685	28453436	-1.1248	0.000203775	LOC106782347,GDNF
lncRNA	NC_009164.3	MSTRG.12687	MSTRG.12687.1	.	31626129	31627243	-1.16925	0.0406235599768786	C1QTNF3
lncRNA	NC_009164.3	MSTRG.12663	MSTRG.12663.5	+	27398204	27510699	-4.48783	0.0359058267341772	LOC102147447,RICTOR,OSMR
lncRNA	NC_009166.3	MSTRG.13252	MSTRG.13252.1	.	18407798	18413512	-1.23852	2.6676e-05	C23H9rof85
lncRNA	NC_009166.3	MSTRG.13369	MSTRG.13369.1	-	48981831	49009473	-1.28756	0.0439637	DDX58,NDUFB6
lncRNA	NC_009166.3	MSTRG.13251	MSTRG.13251.2	+	18064362	18080211	-1.09412	0.0440334380895522
lncRNA	NC_009169.3	MSTRG.14327	MSTRG.14327.1	.	39360044	39360629	-1.01407	0.0161918	SLC37A1
lncRNA	NC_009170.3	MSTRG.14390	MSTRG.14390.1	-	2947817	2961597	-1.16317	0.0162877532571429	SLC20A2,SMIM19
lncRNA	NC_009170.3	MSTRG.14388	MSTRG.14388.1	+	2753093	2760356	-2.52529	0.00922815	LOC102147537,RNF170
lncRNA	NC_009171.3	MSTRG.14684	MSTRG.14684.2	+	34015281	34021848	-2.23644	3.762e-50	HMOX1,MCM5
lncRNA	NC_009171.3	MSTRG.14725	MSTRG.14725.1	.	36591155	36591747	-1.49401	0.0162877532571429
lncRNA	NC_009172.3	MSTRG.14975	MSTRG.14975.14	+	29928419	30007557	-1.10611	0.0433067525837838	LOC100070528,LOC100146955
lncRNA	NC_009173.3	MSTRG.15065	MSTRG.15065.1	+	11088421	11257471	-1.02011	0.0466833837321429
lncRNA	NW_019642563.1	MSTRG.15803	MSTRG.15803.1	.	9284	10399	-1.2701	0.00618690666666667
lncRNA	NW_019643317.1	MSTRG.15977	MSTRG.15977.1	.	1847	3525	-1.23813	0.0453318459428571
lncRNA	NW_019643404.1	MSTRG.15995	MSTRG.15995.3	+	97391	139792	-1.90201	0.0127668437142857
lncRNA	NW_019645850.1	MSTRG.16195	MSTRG.16195.1	.	814	3317	-2.15722	4.2636e-07
lncRNA	NW_019646046.1	MSTRG.16212	MSTRG.16212.1	.	773	1465	-1.59439	0.0439637
lncRNA	NC_009144.3	MSTRG.652	MSTRG.652.1	.	112301964	112302552	1.37577	0.00568807516981132
lncRNA	NC_009144.3	MSTRG.506	MSTRG.506.1	.	89945580	89946659	1.1369	0.00887251791044776	RN28S,LOC111769668,LOC102148004
lncRNA	NC_009144.3	MSTRG.1055	MSTRG.1055.1	-	159233636	159234951	1.94614	0.0133109051162791	TRNAY-GUA,TRNAL-UAG,TRNAL-AAG,LOC111768446
lncRNA	NC_009144.3	MSTRG.1258	MSTRG.1258.1	.	187398119	187399062	1.48821	0.0133182466813187
lncRNA	NC_009144.3	MSTRG.355	MSTRG.355.1	.	60638114	60639428	1.00592	0.0463814600184332	LOC111774215
lncRNA	NC_009144.3	MSTRG.817	MSTRG.817.1	.	129099009	129099594	1.65969	0.0434379630322581	TRIP4,PCLAF
lncRNA	NC_009145.3	MSTRG.1304	MSTRG.1304.1	+	6162227	6163160	1.24351	0.0234467549752066	LRP8,MAGOH
lncRNA	NC_009145.3	MSTRG.1616	MSTRG.1616.1	-	29144599	29179904	1.48652	0.0299820016170213	LOC111772398,HMGN2,DHDDS,LIN28A
lncRNA	NC_009145.3	MSTRG.1363	MSTRG.1363.1	.	13145183	13146098	1.28882	0.0459957138028169	HPDL,MUTYH
lncRNA	NC_009145.3	MSTRG.1661	MSTRG.1661.1	.	31491060	31491572	1.50086	0.0431268726629834	ID3
lncRNA	NC_009145.3	MSTRG.2030	MSTRG.2030.1	-	80638221	80734836	3.28061	0.0439637	MND1,TRIM2
lncRNA	NC_009145.3	MSTRG.2119	MSTRG.2119.1	.	107334306	107334740	2.43774	0.0439637	NDNF
lncRNA	NC_009147.3	MSTRG.3322	MSTRG.3322.1	+	102780341	102796996	1.07979	0.00294891502702703	CDK5,ASIC3,FASTK,AGAP3,TMUB1
lncRNA	NC_009147.3	MSTRG.3129	MSTRG.3129.1	-	63152890	63180823	1.42966	0.0293914134306569	LOC111767449,FKBP9
lncRNA	NC_009147.3	MSTRG.3018	MSTRG.3018.1	.	37943279	37944653	1.01311	0.0440334380895522
lncRNA	NC_009147.3	MSTRG.2936	MSTRG.2936.1	+	14806136	14806786	1.26262	0.0466833837321429	UBE2D4,DBNL
lncRNA	NC_009147.3	MSTRG.2925	MSTRG.2925.2	-	13836309	13840921	1.45325	0.0496229	PSMA2
lncRNA	NC_009147.3	MSTRG.3297	MSTRG.3297.1	+	96555740	96565635	2.82469	0.0448129384390244	ZYX,EPHA1
lncRNA	NC_009148.3	MSTRG.3937	MSTRG.3937.1	-	62347368	62353050	1.48278	0.00772025567213115
lncRNA	NC_009148.3	MSTRG.3672	MSTRG.3672.1	.	39844398	39845470	1.26271	0.010783	CHRNB2,UBE2Q1
lncRNA	NC_009148.3	MSTRG.3448	MSTRG.3448.1	+	10458273	10460317	1.0026	0.0133182466813187	RABGAP1L,CACYBP
lncRNA	NC_009148.3	MSTRG.3599	MSTRG.3599.1	+	37826961	37828153	1.03811	0.0346904491390728	ETV3
lncRNA	NC_009148.3	MSTRG.3635	MSTRG.3635.1	+	38716247	38717099	1.10529	0.0449835728115942	LAMTOR2,RAB25,UBQLN4
lncRNA	NC_009148.3	MSTRG.3355	MSTRG.3355.6	+	364930	463749	1.12938	0.0465438342385321	ATP2B4,LAX1
lncRNA	NC_009148.3	MSTRG.3646	MSTRG.3646.1	+	38878542	38945970	1.60779	0.0353639310588235	SYT11,MSTO1
lncRNA	NC_009149.3	MSTRG.4484	MSTRG.4484.1	.	66373569	66375840	1.79187	0.00140581	HDAC7
lncRNA	NC_009149.3	MSTRG.4582	MSTRG.4582.1	.	71522251	71523550	1.75943	0.0113259059220779	CALCOCO1
lncRNA	NC_009149.3	MSTRG.4573	MSTRG.4573.1	.	71225694	71227262	1.10323	0.0234467549752066	SP1
lncRNA	NC_009149.3	MSTRG.4562	MSTRG.4562.1	+	70950129	70950851	1.59724	0.0452495398846154	EIF4B
lncRNA	NC_009150.3	MSTRG.4754	MSTRG.4754.1	+	158573	160656	1.16079	0.00537222906122449	TPGS1,CDC34
lncRNA	NC_009150.3	MSTRG.4884	MSTRG.4884.1	+	2883762	2885401	1.10562	0.0143331	ZBTB7A
lncRNA	NC_009150.3	MSTRG.5420	MSTRG.5420.1	.	70775943	70776703	1.1296	0.0466833837321429	MAP6,SERPINH1
lncRNA	NC_009150.3	MSTRG.4803	MSTRG.4803.1	-	1251089	1279607	1.43331	0.0401908409454545	BTBD2
lncRNA	NC_009152.3	MSTRG.6292	MSTRG.6292.1	+	6384653	6385318	1.64354	0.0251011800967742	CHMP4C,ZFAND1
lncRNA	NC_009153.3	MSTRG.6769	MSTRG.6769.2	+	10389447	10392248	1.4472	0.0277439711450382	MED29,PAF1,ZFP36,LOC111775194,TRNAI-UAU,PLEKHG2
lncRNA	NC_009153.3	MSTRG.7064	MSTRG.7064.1	.	24732971	24733544	1.20745	0.0283514443880597	RDH13
lncRNA	NC_009153.3	MSTRG.6752	MSTRG.6752.1	-	9756565	9757469	1.02038	0.0291674901176471	MAP4K1,EIF3K
lncRNA	NC_009153.3	MSTRG.6795	MSTRG.6795.2	+	11227253	11246477	2.47863	0.0215142306428571	MIA,SNRPA,CYP2F1,LOC100068295
lncRNA	NC_009153.3	MSTRG.6881	MSTRG.6881.1	.	16358604	16359241	2.20801	0.0162877532571429	EML2,GIPR
lncRNA	NC_009153.3	MSTRG.7110	MSTRG.7110.2	+	26594155	26612802	1.76203	0.0466833837321429	LOC102149467,LOC111775279
lncRNA	NC_009154.3	MSTRG.7464	MSTRG.7464.1	+	2806627	2809133	1.09555	0.0002352	CARD14,EIF4A3
lncRNA	NC_009154.3	MSTRG.8242	MSTRG.8242.1	.	57860870	57863222	1.26087	0.00140581	LOC106781339
lncRNA	NC_009154.3	MSTRG.7406	MSTRG.7406.1	.	927008	929393	1.06668	0.00365418
lncRNA	NC_009154.3	MSTRG.7517	MSTRG.7517.1	-	5771168	5775139	1.44246	0.00422712	UBE2O,LOC106782961
lncRNA	NC_009154.3	MSTRG.7499	MSTRG.7499.1	.	4546114	4547842	1.23175	0.00482448991304348
lncRNA	NC_009154.3	MSTRG.7445	MSTRG.7445.1	.	1653874	1654471	2.0601	0.00529017
lncRNA	NC_009154.3	MSTRG.7814	MSTRG.7814.1	.	23482109	23483202	1.58602	0.00562681	LOC111775652,MLLT6
lncRNA	NC_009154.3	MSTRG.8295	MSTRG.8295.3	+	61355996	61421736	1.40042	0.0368598	DHRS7B,TMEM11
lncRNA	NC_009154.3	MSTRG.7667	MSTRG.7667.1	+	19365851	19383073	1.07415	0.0446876035270936	ATXN7L3,UBTF
lncRNA	NC_009154.3	MSTRG.7890	MSTRG.7890.1	-	30581923	30589803	1.91758	0.02690095228125
lncRNA	NC_009155.3	MSTRG.8709	MSTRG.8709.1	.	34436413	34438074	1.48625	2.565e-26	MIR483,IGF2,LOC111776001
lncRNA	NC_009155.3	MSTRG.8588	MSTRG.8588.1	+	29429349	29443161	1.25732	0.000894114666666667	LTBP3,EHBP1L1,LOC111775971
lncRNA	NC_009155.3	MSTRG.8587	MSTRG.8587.1	-	29406795	29425584	1.48213	0.0116876307692308	SCYL1
lncRNA	NC_009155.3	MSTRG.8325	MSTRG.8325.1	.	4576402	4577679	1.18056	0.0120722103797468
lncRNA	NC_009155.3	MSTRG.8535	MSTRG.8535.1	+	28108808	28140904	1.27744	0.0291674901176471	PPP1R14B,FKBP2,KCNK4,CATSPERZ
lncRNA	NC_009155.3	MSTRG.8717	MSTRG.8717.1	.	34632107	34633001	1.21468	0.0347894	CD81,TSSC4,TRPM5
lncRNA	NC_009156.3	MSTRG.8942	MSTRG.8942.1	+	10413486	10415461	1.20574	0.00141152593548387	LOC100059630,ORAI2
lncRNA	NC_009156.3	MSTRG.9415	MSTRG.9415.1	+	43715436	43736326	1.23235	0.00224059054545455	MPG,NPRL3,POLR3K,SNRNP25
lncRNA	NC_009156.3	MSTRG.9401	MSTRG.9401.1	-	43312869	43403746	1.08976	0.00423226554545455	MIR9140,CAPN15
lncRNA	NC_009156.3	MSTRG.9311	MSTRG.9311.1	+	41008345	41009996	1.35373	0.00816187161904762	LOC106781562,PKMYT1,PAQR4
lncRNA	NC_009156.3	MSTRG.9104	MSTRG.9104.1	+	20980375	20990049	1.80726	0.0103691072432432	TUFM,ATP2A1,SH2B1,LOC111767516
lncRNA	NC_009156.3	MSTRG.9199	MSTRG.9199.1	-	28632195	28793941	1.05348	0.0277904329090909	KNOP1,CCP110
lncRNA	NC_009156.3	MSTRG.8857	MSTRG.8857.1	.	5454296	5455080	1.06569	0.0428052387640449	CCZ1
lncRNA	NC_009156.3	MSTRG.9241	MSTRG.9241.1	+	34388596	34392285	1.10911	0.0431268726629834	TNP2
lncRNA	NC_009156.3	MSTRG.9239	MSTRG.9239.1	-	34037740	34048161	1.00698	0.0466833837321429	TXNDC11
lncRNA	NC_009156.3	MSTRG.9068	MSTRG.9068.1	-	20364445	20369971	2.49957	0.0326902	SEPT1,TBC1D10B
lncRNA	NC_009156.3	MSTRG.9099	MSTRG.9099.1	+	20888382	20909565	1.9442	0.0333637311946309
lncRNA	NC_009157.3	MSTRG.9446	MSTRG.9446.1	+	2070473	2083803	1.02734	0.0440231033908629	CBY3,RUFY1
lncRNA	NC_009157.3	MSTRG.9450	MSTRG.9450.10	-	2751384	2784707	1.38244	0.0439637	LOC100067884
lncRNA	NC_009157.3	MSTRG.9755	MSTRG.9755.1	.	49634745	49635066	5.04755	0.0147113027628866
lncRNA	NC_009158.3	MSTRG.10028	MSTRG.10028.1	.	13094195	13095929	1.35783	0.00449472613333333	ZNF2,ZNF514
lncRNA	NC_009158.3	MSTRG.10163	MSTRG.10163.1	+	33366257	33376563	1.33178	0.00772025567213115
lncRNA	NC_009158.3	MSTRG.10199	MSTRG.10199.1	.	37948176	37949120	1.79493	0.0131045253176471
lncRNA	NC_009158.3	MSTRG.10000	MSTRG.10000.1	+	10851752	10853316	1.08295	0.0377075674814815	MGAT4A
lncRNA	NC_009158.3	MSTRG.10267	MSTRG.10267.1	.	52751747	52752091	4.00047	0.0406235599768786	LOC106781743
lncRNA	NC_009158.3	MSTRG.10445	MSTRG.10445.1	+	76508377	76513777	5.60849	0.00353913292307692	LOC111768145,TTC32
lncRNA	NC_009159.3	MSTRG.10800	MSTRG.10800.1	.	43085796	43086950	2.18125	0.0002352	CLEC3B
lncRNA	NC_009159.3	MSTRG.10981	MSTRG.10981.1	.	75478245	75479008	1.82842	0.0299820016170213	COPB2
lncRNA	NC_009160.3	MSTRG.11216	MSTRG.11216.1	+	35659161	35660319	1.8453	0.00294891502702703	TDRD3
lncRNA	NC_009160.3	MSTRG.11200	MSTRG.11200.1	.	28048891	28049843	1.6707	0.0103691072432432	DGKH
lncRNA	NC_009160.3	MSTRG.11206	MSTRG.11206.1	.	28681958	28682261	3.9465	0.0406235599768786	NAA16
lncRNA	NC_009161.3	MSTRG.11322	MSTRG.11322.1	.	2534771	2536492	1.13976	0.0133217392340426	HS6ST1
lncRNA	NC_009161.3	MSTRG.11585	MSTRG.11585.1	.	76150629	76151107	3.59025	0.0127668437142857	ORC2
lncRNA	NC_009161.3	MSTRG.11588	MSTRG.11588.1	-	76164448	76253717	2.55721	0.0449835728115942	NDUFB3,FAM126B
lncRNA	NC_009162.3	MSTRG.11648	MSTRG.11648.1	.	961965	963274	1.29188	0.0161918
lncRNA	NC_009163.3	MSTRG.12410	MSTRG.12410.1	-	45616120	45628159	2.00791	0.00028044	ENPP4
lncRNA	NC_009163.3	MSTRG.12250	MSTRG.12250.1	-	32581324	32652114	4.52359	0.0333637311946309	LOC100059239,TNXB,LOC100059277,FKBPL
lncRNA	NC_009164.3	MSTRG.12561	MSTRG.12561.1	.	5004559	5006720	1.29723	0.000894114666666667	SH3BP5L,ZNF672
lncRNA	NC_009164.3	MSTRG.12523	MSTRG.12523.1	+	3631342	3665201	1.84555	0.0263251405714286
lncRNA	NC_009165.3	MSTRG.12867	MSTRG.12867.3	-	20989472	21036455	1.08951	0.0103691072432432	STK35
lncRNA	NC_009165.3	MSTRG.12775	MSTRG.12775.1	.	2203166	2204006	1.42828	0.0459957138028169	GZF1
lncRNA	NC_009165.3	MSTRG.12875	MSTRG.12875.1	.	22172514	22173037	1.62721	0.0406235599768786	ANGPT4
lncRNA	NC_009165.3	MSTRG.12884	MSTRG.12884.1	-	22667337	22667882	1.71703	0.0354424	ZCCHC3,C22H20orf96
lncRNA	NC_009165.3	MSTRG.12953	MSTRG.12953.1	-	27493130	27494445	3.85253	0.0433067525837838	PHF20,CNBD2
lncRNA	NC_009165.3	MSTRG.13000	MSTRG.13000.1	.	32301804	32302159	2.49771	0.0192146834181818	LOC111770009
lncRNA	NC_009166.3	MSTRG.13426	MSTRG.13426.2	+	53960198	53971072	1.11738	0.00277636902857143	MIRLET7D,ZNF169,MIRLET7F,LOC111770145
lncRNA	NC_009166.3	MSTRG.13424	MSTRG.13424.1	.	53997667	53998942	1.48233	0.00875687316923077	PTPDC1
lncRNA	NC_009166.3	MSTRG.13247	MSTRG.13247.1	+	15878713	15879858	1.65295	0.0309854439440559	LOC106781163
lncRNA	NC_009166.3	MSTRG.13280	MSTRG.13280.1	+	23258652	23426106	1.96585	0.0463814600184332	LOC111770161
lncRNA	NC_009167.3	MSTRG.13681	MSTRG.13681.1	.	33845715	33846318	1.3724	0.0439637
lncRNA	NC_009168.3	MSTRG.14126	MSTRG.14126.1	.	35892406	35895957	1.62244	3.135e-06	TSC1
lncRNA	NC_009169.3	MSTRG.14359	MSTRG.14359.1	+	41494673	41496670	1.31852	0.00140581	ADARB1
lncRNA	NC_009171.3	MSTRG.14768	MSTRG.14768.1	.	39047416	39048969	1.17539	0.00168876	TOB2,PHF5A
lncRNA	NC_009171.3	MSTRG.14834	MSTRG.14834.1	.	46526689	46529047	1.09326	0.00942829453521127	CRELD2,LOC111771038
lncRNA	NC_009171.3	MSTRG.14843	MSTRG.14843.1	.	46952171	46953381	1.00264	0.0354424	DENND6B
lncRNA	NC_009173.3	MSTRG.15030	MSTRG.15030.1	+	7851459	7852784	1.03631	0.0168647943396226	SDE2
lncRNA	NC_009174.3	MSTRG.15133	MSTRG.15133.1	+	57	5730	1.90417	0.0126145	LOC100146112
lncRNA	NC_009175.3	MSTRG.15348	MSTRG.15348.1	.	34781186	34782049	1.01334	0.0229412917948718	LOC100147423
lncRNA	NC_009175.3	MSTRG.15624	MSTRG.15624.1	+	102489554	102623941	1.37753	0.0406235599768786
lncRNA	NC_009175.3	MSTRG.15243	MSTRG.15243.1	+	28707	43843	4.38939	0.0428052387640449	GTPBP6
lncRNA	NC_009175.3	MSTRG.15582	MSTRG.15582.1	.	95852244	95853310	1.6371	0.0463814600184332	LOC111771460
lncRNA	NW_019641823.1	MSTRG.15757	MSTRG.15757.1	.	117	1641	2.04299	7.27527272727273e-05
lncRNA	NW_019641823.1	MSTRG.15758	MSTRG.15758.1	.	2384	2868	1.48296	0.0448129384390244
lncRNA	NW_019642013.1	MSTRG.15775	MSTRG.15775.1	+	2442	3174	2.97454	0.0192146834181818
lncRNA	NW_019642015.1	MSTRG.15774	MSTRG.15774.1	.	97	307	3.8043	0.018009790317757
lncRNA	NW_019642407.1	MSTRG.15798	MSTRG.15798.1	+	1126	1499	3.23404	0.0229412917948718
lncRNA	NW_019642680.1	MSTRG.15816	MSTRG.15816.1	.	7962	8562	1.41314	0.0354424
lncRNA	NW_019642681.1	MSTRG.15818	MSTRG.15818.1	+	1	949	1.46461	0.000150024
lncRNA	NW_019642681.1	MSTRG.15821	MSTRG.15821.1	.	9768	10795	1.16431	0.0264089401889764
lncRNA	NW_019642682.1	MSTRG.15823	MSTRG.15823.1	.	8089	8713	1.61637	0.00746898910344828
lncRNA	NW_019642682.1	MSTRG.15822	MSTRG.15822.1	.	1989	2678	1.41045	0.0133182466813187
lncRNA	NW_019642683.1	MSTRG.15824	MSTRG.15824.1	.	12665	12947	2.32413	0.0406235599768786
lncRNA	NW_019642684.1	MSTRG.15825	MSTRG.15825.1	.	366	1134	2.6597	0.0104875
lncRNA	NW_019642690.1	MSTRG.15826	MSTRG.15826.1	.	1	1563	1.83135	0.000709536
lncRNA	NW_019642695.1	MSTRG.15831	MSTRG.15831.1	-	1624	6967	1.10189	0.0133182466813187
lncRNA	NW_019642697.1	MSTRG.15833	MSTRG.15833.1	.	546	1140	1.65739	0.0459957138028169
lncRNA	NW_019642711.1	MSTRG.15835	MSTRG.15835.1	-	1080	6029	1.15766	0.0346904491390728
lncRNA	NW_019642718.1	MSTRG.15836	MSTRG.15836.1	.	3501	4653	2.227	0.0219866332035398
lncRNA	NW_019642723.1	MSTRG.15838	MSTRG.15838.1	-	2469	7517	1.65131	0.0133217392340426
lncRNA	NW_019642727.1	MSTRG.15842	MSTRG.15842.1	.	3589	5193	1.31744	0.0137314
lncRNA	NW_019642755.1	MSTRG.15846	MSTRG.15846.1	.	5	1045	2.84592	0.0127668437142857
lncRNA	NW_019642774.1	MSTRG.15856	MSTRG.15856.1	.	1541	4863	1.75321	1.7404e-05
lncRNA	NW_019642957.1	MSTRG.15874	MSTRG.15874.1	.	430	862	3.05478	0.0246764362926829
lncRNA	NW_019643028.1	MSTRG.15914	MSTRG.15914.1	.	9855	10224	2.41548	0.0296711137391304
lncRNA	NW_019643195.1	MSTRG.15926	MSTRG.15926.1	+	3195	6750	2.85409	0.000381652173913043
lncRNA	NW_019643198.1	MSTRG.15927	MSTRG.15927.1	.	6159	6627	2.74844	0.00651627730909091
lncRNA	NW_019643246.1	MSTRG.15936	MSTRG.15936.1	-	3939	5367	1.07829	0.0359058267341772
lncRNA	NW_019643249.1	MSTRG.15940	MSTRG.15940.1	.	21	548	1.62343	0.0463814600184332
lncRNA	NW_019643253.1	MSTRG.15948	MSTRG.15948.1	.	1293	1802	1.66508	0.0366533961509434
lncRNA	NW_019643300.1	MSTRG.15962	MSTRG.15962.1	.	1654	3411	1.74939	0.0133182466813187
lncRNA	NW_019643301.1	MSTRG.15966	MSTRG.15966.1	.	2875	5483	1.17231	0.00568807516981132
lncRNA	NW_019643303.1	MSTRG.15967	MSTRG.15967.2	+	1610	4456	2.0891	0.000223976470588235
lncRNA	NW_019643404.1	MSTRG.15991	MSTRG.15991.1	.	186459	187212	1.53856	0.00922815
lncRNA	NW_019643432.1	MSTRG.16010	MSTRG.16010.1	-	2038	6282	1.80039	0.0161918
lncRNA	NW_019643452.1	MSTRG.16017	MSTRG.16017.1	.	1824	2318	4.03158	0.0162877532571429
lncRNA	NW_019643476.1	MSTRG.16020	MSTRG.16020.1	.	18265	18480	3.35344	0.0430268467709497
lncRNA	NW_019643658.1	MSTRG.16060	MSTRG.16060.1	.	587	993	5.71111	0.00244813658823529
lncRNA	NW_019643909.1	MSTRG.16079	MSTRG.16079.1	.	12630	13475	1.14333	0.0229438158305085
lncRNA	NW_019643989.1	MSTRG.16085	MSTRG.16085.1	+	9069	13956	3.17789	0.00568807516981132
lncRNA	NW_019644733.1	MSTRG.16127	MSTRG.16127.1	+	3334	5123	3.23508	0.00492695387234043
lncRNA	NW_019644978.1	MSTRG.16144	MSTRG.16144.1	.	1	1241	1.06281	0.0269745863255814
lncRNA	NW_019645359.1	MSTRG.16162	MSTRG.16162.1	-	7256	7802	4.58972	0.0133217392340426
lncRNA	NW_019645547.1	MSTRG.16172	MSTRG.16172.1	.	1072	1482	1.93295	0.0439637
lncRNA	NW_019646348.1	MSTRG.16231	MSTRG.16231.1	+	5296	6158	1.82019	0.0273662208923077
