# Supplementary material for: Preliminary investigation of the effect of ferulic acid on miRNAs and LncRNAs in Mongolian horse skeletal muscle satellite cells
Source: Front Genet. 2025 Jul 18;16:1630614. doi: 10.3389/fgene.2025.1630614 (PMC12314428; doi:10.3389/fgene.2025.1630614)
Supplement: Supplementary file 1 [file DataSheet1.zip › Supplementary Materials/Supplementary Table S3 Functional enrichment analysis of target genes.xlsx]

## Sheet: functional enrichment
Functional enrichment information of target genes of differentially expressed lncRNAs (DELs)
Category	Term	Count	PValue	Genes
GOTERM_BP_DIRECT	GO:0048813~dendrite morphogenesis	4	0.00304778	CDK5, MAP6, LRP8, DCLK1
GOTERM_BP_DIRECT	GO:1905564~positive regulation of vascular endothelial cell proliferation	3	0.0040237	SP1, IGF2, HMGB1
GOTERM_BP_DIRECT	GO:0043537~negative regulation of blood vessel endothelial cell migration	3	0.0143588	ANGPT4, ATP2B4, HMGB1
GOTERM_BP_DIRECT	GO:0032008~positive regulation of TOR signaling	3	0.0321986	LIN28A, LAMTOR2, RICTOR
GOTERM_BP_DIRECT	GO:0043536~positive regulation of blood vessel endothelial cell migration	3	0.0369264	ANGPT4, SP1, HMGB1
GOTERM_BP_DIRECT	GO:0006325~chromatin organization	5	0.048691	ABRAXAS1, HMGN2, ATXN7L3, TDRD3, HDAC7
GOTERM_BP_DIRECT	GO:2000622~regulation of nuclear-transcribed mRNA catabolic process, nonsense-mediated decay	2	0.0532071	MAGOH, EIF4A3
GOTERM_BP_DIRECT	GO:0017148~negative regulation of translation	3	0.0731517	LIN28A, EIF4A3, TSC1
GOTERM_BP_DIRECT	GO:0090630~activation of GTPase activity	4	0.0768081	RABGAP1L, TSC1, EPHA1, TBC1D10B
GOTERM_BP_DIRECT	GO:0035435~phosphate ion transmembrane transport	2	0.0837707	SLC37A1, SLC20A2
GOTERM_CC_DIRECT	GO:0035145~exon-exon junction complex	3	0.011197	MAGOH, EIF4A3, TDRD3
GOTERM_CC_DIRECT	GO:0045202~synapse	7	0.0626829	CHRNB2, CALB1, SYT11, LOC100059239, ADARB1, TPGS1, LRP8
GOTERM_CC_DIRECT	GO:0005768~endosome	5	0.0889954	RUFY1, MIA, RAB25, HMGB1, DGKH
GOTERM_MF_DIRECT	GO:0061631~ubiquitin conjugating enzyme activity	4	0.00340473	CDC34, UBE2D4, UBE2Q1, UBE2O
GOTERM_MF_DIRECT	GO:0043022~ribosome binding	4	0.0155604	EIF3K, GTPBP6, NAA16, RICTOR
GOTERM_MF_DIRECT	GO:0035035~histone acetyltransferase binding	3	0.0166919	TRIP4, KANSL1L, ZBTB7A
GOTERM_MF_DIRECT	GO:0016740~transferase activity	4	0.0309626	CDC34, UBE2D4, NAA16, CEPT1
GOTERM_MF_DIRECT	GO:0004672~protein kinase activity	6	0.0511926	CDK5, PKMYT1, EPHA1, DCLK1, MUTYH, SCYL1
GOTERM_MF_DIRECT	GO:0046872~metal ion binding	22	0.0575058	PHF20, RPE, ATP2B4, GTPBP6, ATP2A1, ZNF2, AGAP3, CAPN15, HDAC7, MLLT6, RUFY1, LOC106781339, HPDL, ZFP36, ZYX, HMOX1, RNF170, ENPP4, TNP2, ZNF169, MUTYH, DGKH
GOTERM_MF_DIRECT	GO:0003713~transcription coactivator activity	5	0.0806162	CALCOCO1, TRIP4, HMGB1, ATXN7L3, TDRD3
GOTERM_MF_DIRECT	GO:0008395~steroid hydroxylase activity	3	0.0810435	CH25H, LOC100068295, CYP2F1
GOTERM_MF_DIRECT	GO:0003684~damaged DNA binding	3	0.0905081	SDE2, HMGB1, NBN
GOTERM_MF_DIRECT	GO:0005388~calcium-transporting ATPase activity	2	0.0907322	ATP2B4, ATP2A1
GOTERM_MF_DIRECT	GO:0005272~sodium channel activity	2	0.0907322	TRPM5, ASIC3
Functional enrichment information of target genes of differentially expressed miRNAs (DEMIRs)
GOTERM_BP_DIRECT	GO:0035457~cellular response to interferon-alpha	2	0.00884803	AXL, IFNAR1
GOTERM_BP_DIRECT	GO:0001958~endochondral ossification	2	0.0349395	MMP14, FGF18
GOTERM_BP_DIRECT	GO:0016477~cell migration	3	0.0376489	MMP14, AXL, RND3
GOTERM_BP_DIRECT	GO:0034599~cellular response to oxidative stress	2	0.072007	SRXN1, SLC7A11
GOTERM_BP_DIRECT	GO:0030324~lung development	2	0.080237	MMP14, FGF18
GOTERM_CC_DIRECT	GO:0005739~mitochondrion	6	0.0321805	KANK2, BOLA1, KYAT3, TYMS, SMIM20, PDK1
GOTERM_CC_DIRECT	GO:0005764~lysosome	3	0.0401386	CREG1, CD34, IFNAR1
KEGG_PATHWAY	ecb04216:Ferroptosis	2	0.032297	HMOX1, SLC7A11
KEGG_PATHWAY	ecb04066:HIF-1 signaling pathway	2	0.0684781	HMOX1, PDK1
